# Supplementary material for: Hammerstein–Wiener Motion Artifact Correction for Functional Near-Infrared Spectroscopy: A Novel Inertial Measurement Unit-Based Technique
Source: Sensors (Basel). 2024 May 16;24(10):3173. doi: 10.3390/s24103173 (PMC11125330; doi:10.3390/s24103173)
Supplement: Supplementary file 1 [file sensors-24-03173-s001.zip]

Archive with 1 entries (1 files):
- sensors-2907267-supplementary.pdf
